# Supplementary material for: Microbial Signatures in COVID-19: Distinguishing Mild and Severe Disease via Gut Microbiota
Source: Biomedicines. 2024 May 1;12(5):996. doi: 10.3390/biomedicines12050996 (PMC11118803; doi:10.3390/biomedicines12050996)
Supplement: Supplementary file 1 [file biomedicines-12-00996-s001.zip]

Archive with 22 entries (22 files):
- Table_S2.xlsx
- __MACOSX/._Table_S2.xlsx
- S1_Fig.jpeg
- __MACOSX/._S1_Fig.jpeg
- S2_Fig.png
- __MACOSX/._S2_Fig.png
- S3_Fig.png
- __MACOSX/._S3_Fig.png
- S4_Fig.png
- __MACOSX/._S4_Fig.png
- S5_Fig.png
- __MACOSX/._S5_Fig.png
- Table_S1.xlsx
- __MACOSX/._Table_S1.xlsx
- Table_S3.xlsx
- __MACOSX/._Table_S3.xlsx
- Table_S4.xlsx
- __MACOSX/._Table_S4.xlsx
- Table_S5.xlsx
- __MACOSX/._Table_S5.xlsx
- Table_S6.xlsx
- __MACOSX/._Table_S6.xlsx
