# Supplementary material for: Microbial Signatures in COVID-19: Distinguishing Mild and Severe Disease via Gut Microbiota
Source: Biomedicines. 2024 May 1;12(5):996. doi: 10.3390/biomedicines12050996 (PMC11118803; doi:10.3390/biomedicines12050996)
Supplement: Supplementary file 1 [file biomedicines-12-00996-s001.zip › Table_S2.xlsx]

## Sheet: Лист1
sample_index	Other, %	Oscillospiraceae, %	Akkermansiaceae, %	Coriobacteriaceae, %	Streptococcaceae, %	Bacteroidaceae, %	Ruminococcaceae, %	Lachnospiraceae, %	total_reads, %
1	5.092127	0.21775544	0.000000000	0.000000000	18.53154662	0.776102736	6.2814070	69.101061	100
2	10.339079	0.88745255	0.169282856	15.227762388	0.64122294	0.541192162	5.0733559	67.120653	100
3	16.408911	1.33285379	0.000000000	0.012693846	13.48509531	0.004231282	5.5895233	63.166691	100
4	8.832788	0.01210800	0.024216007	1.398474392	2.12495459	0.920208258	25.7537232	60.933527	100
5	18.613256	1.42955432	0.006115740	0.908187447	2.39125449	8.945799251	7.2364498	60.469383	100
6	10.014926	0.15718494	7.038979223	17.114665751	1.70393755	3.969249871	2.5466602	57.454397	100
7	14.118368	1.19890893	0.002114478	0.169158226	2.33438352	6.449157381	22.1576132	53.570296	100
8	30.703364	1.46232972	3.180428135	0.578259661	2.30191827	3.375034751	5.3211009	53.077565	100
9	5.387672	0.24630542	0.000000000	21.629341392	14.49269363	2.485821915	3.5082999	52.249865	100
10	6.794799	0.27699265	0.143207085	12.355379687	3.04126625	2.408140192	24.1473526	50.832862	100
11	29.384759	0.34908814	1.461938814	3.167181484	13.58904921	0.497186138	2.0860661	49.464732	100
12	23.157509	0.35911981	0.000000000	0.013724324	13.88215380	8.664623267	4.8469738	49.075896	100
13	16.829305	0.68510466	0.005056123	0.427242391	26.25644656	5.614824553	2.4572758	47.724745	100
14	18.107221	1.26972245	0.909823794	4.929171945	10.52055741	5.395600599	13.2816999	45.586203	100
15	33.920841	0.32854051	5.933055040	0.000000000	7.07714904	1.542207792	6.6365182	44.561688	100
16	8.808211	4.47111138	3.478207901	0.063960040	1.77565254	17.442816678	20.1169555	43.843085	100
17	14.004134	0.51316458	0.000000000	0.072532095	34.21701603	0.489591644	7.0628128	43.640749	100
18	20.907063	1.99006236	2.715104193	0.215484460	11.17223546	3.622674035	16.6151194	42.762257	100
19	24.136584	0.34867294	0.003005801	3.661065857	10.39706634	6.510565391	12.2606631	42.682377	100
20	17.345730	0.71780148	1.107465135	10.311275180	16.75325859	0.747425030	10.8376629	42.179382	100
21	38.096175	0.01093398	0.000000000	10.853069168	8.00586061	0.006560388	1.3798684	41.647532	100
22	34.862282	4.60933108	0.033726813	0.056211355	0.49465992	3.271500843	15.2670039	41.405284	100
23	33.574254	2.08315946	0.000000000	0.277086915	3.79575690	14.331736467	5.2763358	40.661670	100
24	32.587305	0.26350022	0.000000000	3.242053300	18.50171775	3.312097662	1.5309696	40.562356	100
25	9.003420	1.36967468	2.173950403	1.907577033	6.75729090	15.509804259	24.0131296	39.265153	100
26	12.003232	1.50825952	0.200502753	7.562245631	5.73976538	17.832774719	16.0551831	39.098037	100
27	14.572083	0.80183276	9.380625102	21.530846015	1.98821797	0.748649975	13.0911471	37.886598	100
28	24.157627	0.29279063	0.014399539	26.435154075	2.84150907	0.292790631	8.5365268	37.429202	100
29	27.953253	3.95271185	0.351953795	1.006226875	6.93078242	2.472701020	19.9711217	37.361249	100
30	13.056039	0.62423422	0.000000000	0.002579480	3.85374347	38.074418005	7.1812730	37.207713	100
31	15.195667	1.83645685	2.832894013	7.119891087	4.61141847	11.687860267	20.3110969	36.404716	100
32	27.196903	5.17751479	0.000000000	5.347475765	3.03097067	8.372151580	15.1296739	35.745310	100
33	34.444952	4.88579260	0.004568296	4.280493376	0.96391046	6.084970306	14.1754226	35.159890	100
34	31.322214	3.27991055	7.566157287	1.453596720	4.50055908	0.796682818	16.1945583	34.886321	100
35	8.750556	0.04444983	14.830080414	38.542045500	0.99405989	0.450559664	1.9658949	34.422354	100
36	3.418145	1.55005022	0.033478406	3.213927017	4.91463006	34.851021091	17.8573820	34.161366	100
37	24.989258	0.60439403	0.000000000	3.402938902	2.77562946	29.615307496	4.7119819	33.900490	100
38	48.686270	3.20287709	0.000000000	0.000000000	0.15443199	4.723926380	9.7609477	33.471546	100
39	10.491812	2.52060366	0.000000000	0.034785401	1.98544365	13.408434122	38.2799957	33.278925	100
40	22.894017	4.61512385	0.002421366	0.000000000	10.90341170	10.048669459	18.5573501	32.979007	100
41	34.899660	2.72923742	0.024698981	0.006174745	5.89688175	10.225378203	13.3744983	32.843470	100
42	22.817145	1.72824361	3.654928561	1.988021360	11.62505412	12.173473806	14.5872420	31.425891	100
43	19.869156	8.08457173	7.651314934	0.697543434	0.09964906	13.942203544	18.4784021	31.177159	100
44	42.629901	0.69674960	1.508528609	0.299076478	2.86587570	2.162552996	18.9798534	30.857462	100
45	37.355926	5.05476231	0.000000000	2.491541946	2.82412982	7.982109066	14.7657549	29.525776	100
46	27.261648	0.09390234	0.007991689	31.401342604	0.31766962	0.865100296	10.5310477	29.521298	100
47	49.472958	0.66298574	6.029614757	2.296398544	4.42548208	2.760697704	5.3561718	28.995692	100
48	32.498362	2.04375737	3.330276431	2.444648238	2.82457749	9.317437443	18.8418708	28.699070	100
49	14.732425	6.37466230	0.000000000	0.172443525	0.31039834	33.241363453	16.6925332	28.476174	100
50	29.726357	1.52890886	0.018721333	3.304315267	0.39938844	23.988267965	12.8740366	28.160005	100
51	40.916263	5.14411950	0.000000000	0.136755733	0.58384178	5.249316221	19.9189985	28.050705	100
52	7.664331	3.17572962	0.000000000	4.116029451	4.86117271	37.984564890	15.7234099	26.474763	100
53	38.941844	1.46014066	0.000000000	15.493913106	6.64024847	0.678304952	12.4808111	24.304737	100
54	28.184335	6.16594146	0.000000000	0.034612342	1.23615506	7.950949367	32.6839399	23.744066	100
55	5.299039	0.36841924	25.593086114	0.000000000	1.95916400	17.573942086	25.8237785	23.382571	100
56	53.548146	0.03055820	0.000000000	0.040744262	15.43867989	6.766942822	0.8692109	23.305718	100
57	42.843087	4.93088238	3.209091058	11.053900267	0.61492547	4.563566896	11.1244117	21.660135	100
58	48.906904	9.52222739	0.099674397	2.219416573	0.70436574	10.200013290	7.6350588	20.712340	100
59	61.654608	0.33172238	0.000000000	1.103834825	5.13597758	8.587606165	3.1027481	20.083503	100
60	41.011618	1.64068239	0.002720866	4.720703072	1.03392920	23.225314940	8.4591734	19.905858	100
61	45.784082	15.28270292	0.000000000	0.000000000	0.42356186	5.880614657	13.6475571	18.981481	100
62	40.351811	18.96052938	0.086456290	0.056529112	0.16293685	11.684900076	9.7462840	18.950554	100
63	26.064072	0.29474718	0.052633426	45.833187129	2.78430822	1.289518930	5.1510579	18.530475	100
64	31.259264	2.84777193	4.960736699	1.747138037	2.71531742	19.335204516	18.6729320	18.461635	100
65	20.429399	0.03487899	39.430697386	0.114325576	4.41025442	0.232526595	16.9899432	18.357975	100
66	9.948416	1.32119170	28.476681756	0.052637120	2.27392357	26.650173702	13.0013686	18.275608	100
67	27.143359	1.69243383	0.023424690	0.286952448	3.02178496	14.634574842	35.2190208	17.978449	100
68	29.084510	0.91208417	21.992203762	1.873367899	0.19679824	3.970026114	24.0131703	17.957840	100
69	33.925937	2.62438623	0.055632151	2.479258883	2.44297705	32.191664853	8.4778560	17.802288	100
70	24.799071	30.10805501	2.089658868	3.580996607	6.03679228	2.156635113	13.5247366	17.704054	100
71	57.898915	1.77030961	1.079650701	1.458057687	3.85551733	7.446414395	9.8412278	16.649907	100
72	60.597174	12.79658758	0.000000000	3.305785124	0.53319115	0.293255132	6.0783791	16.395628	100
73	55.284973	0.51703635	0.017234545	0.127535632	3.74334316	0.682487979	23.9577409	15.669648	100
74	23.942496	4.12840584	6.924582267	0.530633750	2.56284811	25.474183351	20.9355713	15.501280	100
75	36.128359	1.95408296	21.330550483	0.477432820	0.24262979	6.154448213	19.1181842	14.594313	100
76	50.631303	11.30522248	0.039704598	0.179994177	1.24143042	6.561846528	16.3053548	13.735144	100
77	59.135350	2.39077299	0.000000000	0.366636114	0.65307058	15.329972502	8.7419798	13.382218	100
78	28.678946	0.38595965	26.174496644	0.493170658	6.62135215	2.107768510	22.3534962	13.184810	100
79	34.891050	6.40131908	0.075137753	0.133578227	0.65745533	10.256303223	34.4485724	13.136584	100
80	14.855831	0.51929422	0.169272701	0.045904461	5.31057237	44.117056376	24.8658729	10.116196	100
81	44.415419	8.92695670	0.000000000	2.151780033	2.46324391	6.438594729	25.9636960	9.640309	100
82	19.627448	2.31062173	0.000000000	0.000000000	5.65817062	5.863559213	58.9836117	7.556589	100
83	21.783615	0.54974422	0.000000000	0.106894709	1.29037184	43.254180347	26.0746736	6.940521	100
84	32.510229	0.58965102	0.000000000	0.000000000	8.45006017	36.912154031	15.2539110	6.283995	100
85	58.496782	1.00643501	16.743886744	1.379665380	3.89189189	1.938223938	11.0167310	5.526384	100
86	25.169738	0.07274491	1.382153249	0.000000000	2.66731329	54.704170708	10.6207565	5.383123	100
87	25.421872	47.08890350	0.138797575	0.058441084	1.52677332	2.578712835	18.9276061	4.258894	100
88	22.019687	1.75603482	7.073605065	13.684705184	0.14097744	7.335773645	44.2941235	3.695093	100
89	54.872572	0.37470726	13.065160490	0.212150434	1.16820499	5.317536851	21.7826147	3.207053	100
90	21.628918	6.53854953	0.000000000	2.516586593	1.18050789	1.853122855	63.7428506	2.539465	100
91	13.634952	3.32332540	0.236394382	0.955930566	6.72429858	3.231873555	69.3636332	2.529592	100
92	15.037951	0.05568847	36.678079366	0.002062536	1.00858015	44.136209884	2.0769738	1.004455	100
