# Supplementary material for: Microbial Signatures in COVID-19: Distinguishing Mild and Severe Disease via Gut Microbiota
Source: Biomedicines. 2024 May 1;12(5):996. doi: 10.3390/biomedicines12050996 (PMC11118803; doi:10.3390/biomedicines12050996)
Supplement: Supplementary file 1 [file biomedicines-12-00996-s001.zip › Table_S1.xlsx]

## Sheet: Лист1
sample_id	sex	age	age_group	diabetes	obesity	hypertension	coronary artery disease (CAD)	antibiotics	WHO-PS score	CT score	severity
MCOV_58_F1_BHQ1	female	72	65+	no	no	yes	no	yes	3	CT2	severe
MCOV_866_F1_BHQ1	female	66	65+	no	no	yes	no	no	3	CT2	severe
MCOV_12_F1_BHQ1	female	61	45-65	no	no	no	no	yes	3	CT2	severe
MCOV_147_F1_BHQ1	female	44	20-45	no	no	no	no	yes	3	CT2	severe
MCOV_814_F1_BHQ1	female	74	65+	no	yes	yes	no	yes	3	CT1	light
MCOV_345_F1_BHQ1	female	25	20-45	no	no	no	no	no	4	CT1	light
MCOV_335_F1_BHQ1	female	64	45-65	no	yes	no	no	no	3	CT2	severe
MCOV_36_F1_BHQ1	female	71	65+	no	no	yes	no	yes	4	CT2	severe
MCOV_381_F1_BHQ1	female	61	45-65	no	yes	yes	yes	no	1	CT1	light
MCOV_87_F1_BHQ1	female	63	45-65	no	no	yes	no	no	3	CT2	severe
MCOV_3_F1_BHQ1	female	40	20-45	no	yes	no	no	yes	3	CT2	severe
MCOV_622_F1_BHQ1	female	55	45-65	no	no	no	no	yes	3	CT1	light
MCOV_411_F1_BHQ1	female	46	45-65	no	no	yes	no	yes	3	CT1	light
MCOV_31_F1_BHQ1	female	76	65+	yes	no	yes	no	no	3	CT1	light
MCOV_923_F1_BHQ1	female	72	65+	no	no	yes	yes	no	3	CT1	light
MCOV_284_F1_BHQ1	female	57	45-65	no	no	no	no	yes	4	CT2	severe
MCOV_1_F1_BHQ1	female	54	45-65	no	yes	no	no	yes	3	CT1	light
MCOV_813_F1_BHQ1	female	75	65+	yes	no	yes	no	yes	1	CT2	severe
MCOV_831_F1_BHQ1	female	79	65+	no	no	yes	no	no	3	CT1	light
MCOV_463_F1_BHQ1	female	45	20-45	no	no	no	no	yes	4	CT3	severe
MCOV_990_F1_BHQ1	female	75	65+	no	no	no	no	yes	1	CT2	severe
MCOV_56_F1_BHQ1	female	58	45-65	no	no	no	no	no	3	CT2	severe
MCOV_67_F1_BHQ1	female	80	65+	no	no	yes	no	no	3	CT2	severe
MCOV_123_F1_BHQ1	female	69	65+	yes	no	yes	no	no	4	CT2	severe
MCOV_275_F1_BHQ1	female	66	65+	no	yes	yes	no	yes	3	CT2	severe
MCOV_8_F1_BHQ1	female	72	65+	yes	no	yes	no	no	4	CT3	severe
MCOV_357_F1_BHQ1	female	59	45-65	no	yes	yes	no	yes	3	CT1	light
MCOV_85_F1_BHQ1	female	63	45-65	no	no	no	no	no	3	CT1	light
MCOV_452_F1_BHQ1	female	65	45-65	yes	no	yes	yes	no	3	CT2	severe
MCOV_241_F1_BHQ1	female	67	65+	no	yes	yes	yes	yes	3	CT1	light
MCOV_847_F1_BHQ1	female	58	45-65	no	yes	yes	no	yes	3	CT3	severe
MCOV_589_F1_BHQ1	female	68	65+	no	no	no	no	no	3	CT1	light
MCOV_824_F1_BHQ1	female	56	45-65	no	no	no	no	yes	2	CT3	severe
MCOV_17_F1_BHQ1	female	53	45-65	no	no	no	no	no	0	CT2	severe
MCOV_48_F1_BHQ1	female	70	65+	yes	yes	yes	yes	yes	4	CT1	light
MCOV_9_F1_BHQ1	female	82	65+	yes	no	yes	no	no	3	CT1	light
MCOV_155_F1_BHQ1	female	64	45-65	yes	no	yes	no	no	3	CT1	light
MCOV_414_F1_BHQ1	female	72	65+	no	no	yes	no	yes	3	CT1	light
MCOV_838_F1_BHQ1	female	65	45-65	yes	yes	no	no	yes	3	CT2	severe
MCOV_13_F1_BHQ1	female	88	65+	no	yes	yes	no	no	0	CT1	light
MCOV_845_F1_BHQ1	female	20	20-45	no	no	no	no	no	2	CT1	light
MCOV_272_F1_BHQ1	female	75	65+	no	no	yes	yes	no	4	CT3	severe
MCOV_26_F1_BHQ1	female	58	45-65	no	no	no	no	yes	4	CT2	severe
MCOV_594_F1_BHQ1	female	63	45-65	no	yes	yes	no	yes	4	CT1	light
MCOV_975_F1_BHQ1	female	80	65+	no	no	yes	no	yes	1	CT1	light
MCOV_271_F1_BHQ1	female	66	65+	yes	no	yes	no	no	3	CT2	severe
MCOV_794_F1_BHQ1	female	59	45-65	no	yes	yes	no	yes	3	CT2	severe
MCOV_196_F1_BHQ1	female	70	65+	no	no	yes	no	no	1	CT1	light
MCOV_914_F1_BHQ1	male	44	20-45	no	yes	yes	no	no	1	CT1	light
MCOV_548_F1_BHQ1	male	59	45-65	no	no	yes	no	yes	3	CT2	severe
MCOV_2_F1_BHQ1	male	49	45-65	no	yes	yes	no	yes	0	CT2	severe
MCOV_166_F1_BHQ1	male	61	45-65	yes	no	yes	no	no	3	CT1	light
MCOV_240_F1_BHQ1	male	72	65+	no	no	no	no	yes	3	CT2	severe
MCOV_424_F1_BHQ1	male	67	65+	no	no	yes	no	yes	4	CT1	light
MCOV_73_F1_BHQ1	male	73	65+	no	no	yes	no	yes	3	CT1	light
MCOV_396_F1_BHQ1	male	59	45-65	no	no	no	no	no	2	CT2	severe
MCOV_344_F1_BHQ1	male	25	20-45	no	yes	no	no	no	3	CT1	light
MCOV_114_F1_BHQ1	male	52	45-65	no	no	no	no	no	3	CT2	severe
MCOV_674_F1_BHQ1	male	70	65+	no	yes	yes	no	no	4	CT1	light
MCOV_329_F1_BHQ1	male	67	65+	yes	yes	yes	no	yes	3	CT3	severe
MCOV_148_F1_BHQ1	male	65	45-65	yes	yes	yes	yes	no	3	CT2	severe
MCOV_913_F1_BHQ1	male	39	20-45	no	no	no	no	yes	2	CT2	severe
MCOV_5_F1_BHQ1	male	32	20-45	no	no	yes	no	yes	3	CT2	severe
MCOV_199_F1_BHQ1	male	81	65+	no	no	yes	yes	no	3	CT2	severe
MCOV_84_F1_BHQ1	male	82	65+	no	no	no	no	yes	3	CT2	severe
MCOV_10_F1_BHQ1	male	61	45-65	yes	yes	yes	no	yes	3	CT3	severe
MCOV_289_F1_BHQ1	male	67	65+	no	yes	yes	no	yes	3	CT1	light
MCOV_191_F1_BHQ1	male	42	20-45	no	no	no	no	yes	0	CT1	light
MCOV_547_F1_BHQ1	male	53	45-65	no	yes	yes	no	no	0	CT1	light
MCOV_90_F1_BHQ1	male	42	20-45	no	no	no	no	yes	3	CT1	light
MCOV_419_F1_BHQ1	male	65	45-65	no	yes	yes	no	no	3	CT1	light
MCOV_634_F1_BHQ1	male	67	65+	no	no	yes	no	yes	3	CT1	light
MCOV_978_F1_BHQ1	male	71	65+	no	no	yes	no	no	3	CT1	light
MCOV_356_F1_BHQ1	male	59	45-65	no	yes	yes	no	yes	2	CT2	severe
MCOV_19_F1_BHQ1	male	66	65+	no	no	yes	no	no	3	CT2	severe
MCOV_898_F1_BHQ1	male	34	20-45	no	no	no	no	no	3	CT2	severe
MCOV_47_F1_BHQ1	male	69	65+	no	yes	no	no	yes	4	CT2	severe
MCOV_825_F1_BHQ1	male	72	65+	no	no	yes	no	no	3	CT1	light
MCOV_38_F1_BHQ1	male	68	65+	no	no	no	no	no	3	CT1	light
MCOV_6_F1_BHQ1	male	39	20-45	no	no	no	no	no	3	CT2	severe
MCOV_407_F1_BHQ1	male	26	20-45	no	no	no	no	no	3	CT1	light
MCOV_70_F1_BHQ1	male	74	65+	no	no	yes	no	yes	3	CT1	light
MCOV_789_F1_BHQ1	male	61	45-65	no	no	yes	no	no	3	CT1	light
MCOV_81_F1_BHQ1	male	68	65+	no	no	yes	no	yes	0	CT1	light
MCOV_822_F1_BHQ1	male	71	65+	yes	yes	yes	no	yes	2	CT2	severe
MCOV_432_F1_BHQ1	male	36	20-45	no	yes	no	no	yes	3	CT1	light
MCOV_184_F1_BHQ1	male	61	45-65	no	no	no	no	no	4	CT2	severe
MCOV_80_F1_BHQ1	male	80	65+	no	no	yes	no	yes	4	CT3	severe
MCOV_376_F1_BHQ1	male	71	65+	no	yes	yes	no	yes	2	CT2	severe
MCOV_21_F1_BHQ1	male	47	45-65	yes	yes	yes	no	yes	3	CT1	light
MCOV_826_F1_BHQ1	male	78	65+	no	no	yes	no	no	1	CT3	severe
MCOV_314_F1_BHQ1	male	71	65+	no	no	yes	no	no	3	CT2	severe
