# Supplementary material for: Microbial Signatures in COVID-19: Distinguishing Mild and Severe Disease via Gut Microbiota
Source: Biomedicines. 2024 May 1;12(5):996. doi: 10.3390/biomedicines12050996 (PMC11118803; doi:10.3390/biomedicines12050996)
Supplement: Supplementary file 1 [file biomedicines-12-00996-s001.zip › Table_S3.xlsx]

## Sheet: Лист1
ASV	Genus	Group	Species Blast	p ident,%	Len	Study	Source
ASV29	Enterococcus	severe	Enterococcus hirae Enterococcus faecium	100 100	2951512 2802719	CP055232.1 AP022341.1	Human NO_INFO
ASV55	Rothia	severe	Rothia mucilaginosa Uncultured bacterium	100 100	2292716 1348	AP014938.1 AY979220.1	Human Oral Cavity human transverse colon mucosal biopsy
ASV60	Akkermansia	severe	Akkermansia muciniphila	100	3156561	CP029753.1	Korean adult feces
ASV62	Agathobacter	severe	[Eubacterium] rectale	100	3451485	CP092643.1	mouse models
ASV134	Actinomyces	severe	Schaalia odontolytica Schaalia odontolytica	100 100	2360133 1462	CP040006.1 MT275735.1	human oral cavity saliva
ASV822	Alloprevotella	severe	Uncultured bacterium	100	1388	F843381.1	human stool
ASV938	Slackia	severe	Slackia isoflavoniconvertens Uncultured actinobacterium	100 100	1188 1488	MG597235.1 EF071271.1	feces of child with autism spectrum disorder human colonic mucosal biopsy
ASV1016	Prevotella_9	severe	Prevotella copri Uncultured bacterium	100 100	3325535 1364	CP085932.1 JQ189980.1	NO_INFO human stool
ASV1444	[Ruminococcus] gauvreauii group	severe	Uncultured bacterium Blautia faecicola Lachnospiraceae bacterium	100 99.5 99.7	1355 1534 1470	AY976254.1 NR_170495.1 OK510349.1	human ascending colon mucosal biopsy feces feces
ASV1564	Eubacterium	severe	Eubacterium limosum	100	4422837	CP019962.1	Human intestinal content
ASV1629	Enterococcus	severe	Enterococcus faecium Enterococcus faecium Enterococcus hirae	100 99.7 99.7	1524 2802719 2951512	FJ378694.1 AP022341.1 CP055232.1	NO_INFO NO_INFO Human
ASV1650	Eisenbergiella	severe	Eisenbergiella tayi Uncultured bacterium	100 100	1406 1393	LC515631.1 DQ823884.1	Human feces human feces
ASV2021	Christensenellaceae R-7 group	severe	Uncultured bacterium clone	100	1405	DQ806575.1	human feces
ASV4	Veillonella	mild	Veillonella dispar Veillonella nakazawae Veillonella sp	100 100 100	2116915 2097818 1497	LR134375.1 AP022321.1 OK510322.1	Mouth oral cavity feces
ASV14	Haemophilus	mild	Haemophilus parainfluenzae Haemophilus parainfluenzae	100 100	2067650 1462	CP035368.2 MW647719.1s	Urethral swab subgingival plaque, periodontitis
ASV35	Atopobium	mild	Uncultured organism Atopobium parvulum	100 99.5	1431 1543805	HQ788150.1 CP001721.1	gastrointestinal specimens NO_INFO
ASV50	ASV50_CAG-352	mild	Ruminococcoides bili Ruminococcus sp Uncultured bacterium	100 100 100	1588 1467 1520	NR_173642.1 MZ573208.1 DQ905838.2	bile fecal sample Homo sapiens fecal sample
ASV52	Streptococcus	mild	Streptococcus gordonii Streptococcus gordonii	100 100	2196595 1479	CP046328.1 MW617357.1	NO_INFO chronic periodontitis
ASV177	Romboutsia	mild	Romboutsia ilealis	100	2581778	LN555523.1	NO_INFO
ASV202	Alistipes	mild	Alistipes putredinis	100	1490	LT223618.1	Human stool
ASV284	Bacteroides	mild	Bacteroides vulgatus	100	1449	JN084208.2	human feces
ASV277	Prevotella9	mild	Prevotella copri Prevotella copri	100 100	3748729 1430	CP042464.1 OM004003.1	feces feces
ASV347	Prevotella9	mild	Prevotella copri	100	3748729	CP042464.1	feces
ASV545	Lachnospiraceae NK4A136	mild	Lachnospiraceae bacterium sunii NSJ-8	100	3572951	CP060633.1	feces
ASV773	Bacteroides	mild	Bacteroides stercoris Bacteroides stercoris	99.7 100	3883826 1363	CP081913.1 LC515634.1	feces Human feces
ASV1277	Bacteroides	mild	Uncultured bacterium Phocaeicola sp Bacteroides massiliensis	100 100 99.7	1493 1465 1369	EF405474.1 OK326065.1 LC515611.1	human fecal Human feces Human feces
ASV1326	Blautia	mild	Uncultured bacterium Blautia faecis	100 99.7	1390 1341	DQ796291.1 LC515565.1	human feces human feces
ASV1642	Anaerostipes	mild	Uncultured bacterium Anaerostipes hadrus	100 99.7	1491 1339	GQ898540.1 LC515619.1	feces from human Human feces
ASV1797	[Eubacterium] xylanophilum group	mild	Uncultured bacterium Eubacterium sp.	100 100	1510 1422	EF404908.1 AJ409006.1	Human feces NO_INFO
ASV1827	Anaerostipes	mild	Anaerostipes hadrus Uncultured bacterium	99.8 100	3172613 1397	LR699012.1 DQ806249.1	human gut human feces
ASV1925	Paraprevotella	mild	Uncultured bacterium	100	1524	KF842645.1	fecal sample
ASV2019	Turicibacter	mild	Turicibacter sp. Turicibacter sanguinis	100 100	2622031 1381	CP013476.1 LC515561.1	feces Human feces
ASV2362	Blautia	mild	Blautia sp	100	1469	OK326028.1	Human feces
