# Supplementary material for: Microbial Signatures in COVID-19: Distinguishing Mild and Severe Disease via Gut Microbiota
Source: Biomedicines. 2024 May 1;12(5):996. doi: 10.3390/biomedicines12050996 (PMC11118803; doi:10.3390/biomedicines12050996)
Supplement: Supplementary file 1 [file biomedicines-12-00996-s001.zip › Table_S4.xlsx]

## Sheet: Лист1
ASV	Genus	Group	Species Blast	Tool	p ident,%	Len	Study	Source
ASV1870	[Eubacterium] hallii group	mild	Uncultured bacterium clone Anaerobutyricum hallii	Deseq2	100 99.7	1389 3434948	DQ795967.1 CP073280.1	Human NO_INFO
ASV1360	[Eubacterium] hallii group	mild	Uncultured bacterium clone Anaerobutyricum hallii	Sonbird	100 99.7	1389 3434948	DQ795967.1 CP073280.1	Human NO_INFO
ASV1494	[Eubacterium] ventriosum group	mild	Eubacterium ventriosum	Deseq	100	1348	LC515582.1	Human feces
ASV556	[Eubacterium] ventriosum group	mild	Eubacterium ventriosum	Songbird	99.5	1348	LC515582.1	Human feces
ASV707	Faecalibacterium	mild	Faecalibacterium prausnitzii	Deseq2	100	2970937	CP030777.1	NO_INFO
ASV998	Faecalibacterium	mild	Faecalibacterium prausnitzii	Songird	100	1390	MF186166.1	feces
ASV1206	Alistipes	mild	Alistipes shahii	Deseq2	100	1486	LT223619.1	Human stool
ASV2121	Alistipes	mild	Alistipes ihumii	Deseq2	100	1494	NR_144706.1	feces
ASV427	Alistipes	mild	Alistipes communis	Songird	100	3302129	AP019739.1	feces
ASV1429	Alistipes	mild	Alistipes dispar	Songird	100	2962376	AP019736.1	feces
ASV360	Bifidobacterium	mild	Bifidobacterium dentium	Deseq2	100	2635828	LR134349.1	Dental caries
ASV506	Bifidobacterium	mild	Bifidobacterium catenulatum Bifidobacterium pseudocatenulatum	Songird	100 100	2445409 2313752	CP026729.1 AP012330.1	infant feces NO_INFO
ASV485	Parabacteroides	mild	Parabacteroides merdae	Deseq2	100	4375800	CP085927.1	NO_INFO
ASV1037	Parabacteroides	mild	Parabacteroides sp. Parabacteroides distasonis	Songird	100 99.7	5372666 1497	CP022754.1 NR_074376.1	feces NO_INFO
ASV949	Prevotella _9	mild	Prevotella copri	Deseq2	100	3325535	CP085932.1	NO_INFO
ASV1067	Prevotella _9	mild	Prevotella copri	Songird	100	1493	NR_113411.1	NO_INFO
ASV1163	Prevotella _9	mild	Uncultured bacterium	Songbird	100	1385	FJ509126.1	intestinal mucosal biopsy from ulcerative colitis patient
