# Supplementary material for: Microbial Signatures in COVID-19: Distinguishing Mild and Severe Disease via Gut Microbiota
Source: Biomedicines. 2024 May 1;12(5):996. doi: 10.3390/biomedicines12050996 (PMC11118803; doi:10.3390/biomedicines12050996)
Supplement: Supplementary file 1 [file biomedicines-12-00996-s001.zip › Table_S5.xlsx]

## Sheet: Лист1
	mild group	severe group
Number of components	169.000	131.000
Relative LCC size	0.080	0.275
Clustering coefficient	0.155	0.038
Modularity	0.532	0.747
Positive edge percentage	82.759	85.714
Edge density	0.097	0.025
Natural connectivity	0.051	0.013
Vertex connectivity	1.000	1.000
Edge connectivity	1.000	1.000
