# Supplementary material for: Microbial Signatures in COVID-19: Distinguishing Mild and Severe Disease via Gut Microbiota
Source: Biomedicines. 2024 May 1;12(5):996. doi: 10.3390/biomedicines12050996 (PMC11118803; doi:10.3390/biomedicines12050996)
Supplement: Supplementary file 1 [file biomedicines-12-00996-s001.zip › Table_S6.xlsx]

## Sheet: Лист1
ASV	Genus	Group	Species Blast	p ident,%	Len	Study
ASV432	Dorea	mild	Dorea formicigenerans	100	3188304	CP102279.1
ASV372	Blautia	mild	Blautia obeum	100	3757491	FP929054.1
ASV387	Coprococcus	mild	Coprococcus comes	100	3373067	CP070062.1
ASV655	UCG005	mild	uncultured bacterium	100	1524	AB506393.1
ASV2222	Lachnospiraceae FCS020 group	severe	Lachnospiraceae bacterium	100	1492	MH699349.1
ASV1365	Lachnospiraceae FCS020 group	severe	Lachnospiraceae bacterium	100	1467	OK510298.1
ASV2294	Lachnospiraceae FCS020 group	severe	Jingyaoa shaoxingensis uncultured bacterium	100	1401 1490	NR_181397.1 GQ897834.1
